# Supplementary material for: Association between cardiovascular disease risk, regional brain age gap, and cognition in healthy adults
Source: Front Aging Neurosci. 2025 Sep 18;17:1611847. doi: 10.3389/fnagi.2025.1611847 (PMC12488626; doi:10.3389/fnagi.2025.1611847)
Supplement: SUPPLEMENTARY TABLE 1 — Relationships between CVD risk metrics and BAGs of 104 regions. [file Table_1.csv]

Region		10-year CVD Risk	HAG
Right amygdala	n	187	169
	Spearman rho	0.152	0.279
	p-value	3.84E-02	2.35E-04
Left amygdala	n	187	169
	Spearman rho	0.107	0.266
	p-value	1.45E-01	4.68E-04
Right hippocampus	n	187	169
	Spearman rho	0.13	0.322
	p-value	7.71E-02	1.94E-05
Left hippocampus	n	187	169
	Spearman rho	0.127	0.31
	p-value	8.26E-02	4.14E-05
Left basal forebrain	n	187	169
	Spearman rho	0.115	0.249
	p-value	1.17E-01	1.07E-03
Right basal forebrain	n	187	169
	Spearman rho	0.183	0.254
	p-value	1.24E-02	8.82E-04
Right anterior cingulate gyrus	n	187	169
	Spearman rho	0.221	0.249
	p-value	2.36E-03	1.12E-03
Left anterior cingulate gyrus	n	187	169
	Spearman rho	0.189	0.25
	p-value	9.71E-03	1.04E-03
Right anterior insula	n	187	169
	Spearman rho	0.169	0.32
	p-value	2.11E-02	2.22E-05
Left anterior insula	n	187	169
	Spearman rho	0.123	0.31
	p-value	9.41E-02	4.19E-05
Right anterior orbital gyrus	n	187	169
	Spearman rho	0.152	0.233
	p-value	3.80E-02	2.34E-03
Left anterior orbital gyrus	n	187	169
	Spearman rho	0.05	0.218
	p-value	4.95E-01	4.32E-03
Right angular gyrus	n	187	169
	Spearman rho	0.102	0.291
	p-value	1.64E-01	1.25E-04
Left angular gyrus	n	187	169
	Spearman rho	0.055	0.32
	p-value	4.52E-01	2.26E-05
Right calcarine cortex	n	187	169
	Spearman rho	-0.06	0.269
	p-value	4.14E-01	4.15E-04
Left calcarine cortex	n	187	169
	Spearman rho	-0.009	0.306
	p-value	9.08E-01	5.18E-05
Right central operculum	n	187	169
	Spearman rho	0.154	0.343
	p-value	3.54E-02	4.85E-06
Left central operculum	n	187	169
	Spearman rho	0.114	0.346
	p-value	1.19E-01	4.12E-06
Right cuneus	n	187	169
	Spearman rho	-0.038	0.252
	p-value	6.08E-01	9.60E-04
Left cuneus	n	187	169
	Spearman rho	-0.027	0.261
	p-value	7.18E-01	6.11E-04
Right entorhinal area	n	187	169
	Spearman rho	0.156	0.284
	p-value	3.35E-02	1.78E-04
Left entorhinal area	n	187	169
	Spearman rho	0.077	0.248
	p-value	2.94E-01	1.16E-03
Right frontal operculum	n	187	169
	Spearman rho	0.179	0.32
	p-value	1.41E-02	2.19E-05
Left frontal operculum	n	187	169
	Spearman rho	0.123	0.301
	p-value	9.31E-02	6.86E-05
Right frontal pole	n	187	169
	Spearman rho	0.137	0.177
	p-value	6.06E-02	2.15E-02
Left frontal pole	n	187	169
	Spearman rho	0.063	0.148
	p-value	3.88E-01	5.53E-02
Right fusiform gyrus	n	187	169
	Spearman rho	0.132	0.373
	p-value	7.07E-02	5.95E-07
Left fusiform gyrus	n	187	169
	Spearman rho	0.14	0.305
	p-value	5.52E-02	5.61E-05
Right gyrus rectus	n	187	169
	Spearman rho	0.127	0.185
	p-value	8.27E-02	1.58E-02
Left gyrus rectus	n	187	169
	Spearman rho	0.101	0.197
	p-value	1.68E-01	1.03E-02
Right inf. occipital gyrus	n	187	169
	Spearman rho	0.083	0.342
	p-value	2.61E-01	5.20E-06
Left inf. occipital gyrus	n	187	169
	Spearman rho	0.103	0.325
	p-value	1.61E-01	1.66E-05
Right inf. temporal gyrus	n	187	169
	Spearman rho	0.147	0.382
	p-value	4.48E-02	2.99E-07
Left inf. temporal gyrus	n	187	169
	Spearman rho	0.134	0.327
	p-value	6.77E-02	1.47E-05
Right lingual gyrus	n	187	169
	Spearman rho	0.027	0.299
	p-value	7.12E-01	7.72E-05
Left lingual gyrus	n	187	169
	Spearman rho	0.068	0.322
	p-value	3.55E-01	1.91E-05
Right lateral orbital gyrus	n	187	169
	Spearman rho	0.152	0.268
	p-value	3.73E-02	4.28E-04
Left lateral orbital gyrus	n	187	169
	Spearman rho	0.062	0.251
	p-value	4.00E-01	1.00E-03
Right middle cingulate gyrus	n	187	169
	Spearman rho	0.138	0.255
	p-value	5.87E-02	8.19E-04
Left middle cingulate gyrus	n	187	169
	Spearman rho	0.148	0.259
	p-value	4.26E-02	6.71E-04
Right medial frontal cortex	n	187	169
	Spearman rho	0.167	0.197
	p-value	2.27E-02	1.04E-02
Left medial frontal cortex	n	187	169
	Spearman rho	0.133	0.207
	p-value	7.02E-02	6.87E-03
Right middle frontal gyrus	n	187	169
	Spearman rho	0.135	0.284
	p-value	6.52E-02	1.86E-04
Left middle frontal gyrus	n	187	169
	Spearman rho	0.111	0.241
	p-value	1.29E-01	1.60E-03
Right middle occipital gyrus	n	187	169
	Spearman rho	0.045	0.288
	p-value	5.38E-01	1.46E-04
Left middle occipital gyrus	n	187	169
	Spearman rho	0.045	0.321
	p-value	5.41E-01	2.10E-05
Right medial orbital gyrus	n	187	169
	Spearman rho	0.177	0.197
	p-value	1.52E-02	1.02E-02
Left medial orbital gyrus	n	187	169
	Spearman rho	0.034	0.18
	p-value	6.48E-01	1.93E-02
Right postcentral gyrus medial segment	n	187	169
	Spearman rho	0.054	0.224
	p-value	4.62E-01	3.45E-03
Left postcentral gyrus medial segment	n	187	169
	Spearman rho	0.062	0.21
	p-value	4.01E-01	6.02E-03
Right precentral gyrus medial segment	n	187	169
	Spearman rho	0.067	0.213
	p-value	3.60E-01	5.35E-03
Left precentral gyrus medial segment	n	187	169
	Spearman rho	0.069	0.204
	p-value	3.50E-01	7.93E-03
Right sup. frontal gyrus medial segment	n	187	169
	Spearman rho	0.185	0.242
	p-value	1.15E-02	1.54E-03
Left sup. frontal gyrus medial segment	n	187	169
	Spearman rho	0.161	0.224
	p-value	2.82E-02	3.35E-03
Right middle temporal gyrus	n	187	169
	Spearman rho	0.14	0.382
	p-value	5.57E-02	3.00E-07
Left middle temporal gyrus	n	187	169
	Spearman rho	0.131	0.372
	p-value	7.48E-02	6.23E-07
Right occipital pole	n	187	169
	Spearman rho	-0.055	0.252
	p-value	4.58E-01	9.65E-04
Left occipital pole	n	187	169
	Spearman rho	-0.043	0.241
	p-value	5.60E-01	1.58E-03
Right occipital fusiform gyrus	n	187	169
	Spearman rho	0.087	0.333
	p-value	2.36E-01	9.50E-06
Left occipital fusiform gyrus	n	187	169
	Spearman rho	0.162	0.312
	p-value	2.69E-02	3.56E-05
Right opercular inf. frontal gyrus	n	187	169
	Spearman rho	0.148	0.303
	p-value	4.34E-02	6.18E-05
Left opercular inf. frontal gyrus	n	187	169
	Spearman rho	0.127	0.297
	p-value	8.34E-02	9.01E-05
Right orbital inf. frontal gyrus	n	187	169
	Spearman rho	0.158	0.299
	p-value	3.13E-02	7.83E-05
Left orbital inf. frontal gyrus	n	187	169
	Spearman rho	0.092	0.272
	p-value	2.10E-01	3.41E-04
Right posterior cingulate gyrus	n	187	169
	Spearman rho	0.037	0.27
	p-value	6.11E-01	3.78E-04
Left posterior cingulate gyrus	n	187	169
	Spearman rho	0.067	0.286
	p-value	3.64E-01	1.61E-04
Right precuneus	n	187	169
	Spearman rho	0.053	0.253
	p-value	4.72E-01	8.92E-04
Left precuneus	n	187	169
	Spearman rho	0.061	0.262
	p-value	4.07E-01	5.74E-04
Right parahippocampal gyrus	n	187	169
	Spearman rho	0.138	0.302
	p-value	6.04E-02	6.55E-05
Left parahippocampal gyrus	n	187	169
	Spearman rho	0.129	0.283
	p-value	7.87E-02	1.90E-04
Right posterior insula	n	187	169
	Spearman rho	0.157	0.35
	p-value	3.19E-02	3.03E-06
Left posterior insula	n	187	169
	Spearman rho	0.11	0.351
	p-value	1.34E-01	2.85E-06
Right parietal operculum	n	187	169
	Spearman rho	0.123	0.335
	p-value	9.33E-02	8.42E-06
Left parietal operculum	n	187	169
	Spearman rho	0.088	0.365
	p-value	2.33E-01	1.08E-06
Right postcentral gyrus	n	187	169
	Spearman rho	0.099	0.29
	p-value	1.78E-01	1.32E-04
Left postcentral gyrus	n	187	169
	Spearman rho	0.075	0.288
	p-value	3.05E-01	1.50E-04
Right posterior orbital gyrus	n	187	169
	Spearman rho	0.16	0.268
	p-value	2.90E-02	4.24E-04
Left posterior orbital gyrus	n	187	169
	Spearman rho	0.084	0.261
	p-value	2.54E-01	6.08E-04
Right planum polare	n	187	169
	Spearman rho	0.163	0.351
	p-value	2.56E-02	2.93E-06
Left planum polare	n	187	169
	Spearman rho	0.117	0.342
	p-value	1.10E-01	5.37E-06
Right precentral gyrus	n	187	169
	Spearman rho	0.094	0.279
	p-value	2.00E-01	2.38E-04
Left precentral gyrus	n	187	169
	Spearman rho	0.079	0.256
	p-value	2.84E-01	7.83E-04
Right planum temporale	n	187	169
	Spearman rho	0.15	0.365
	p-value	4.09E-02	1.08E-06
Left planum temporale	n	187	169
	Spearman rho	0.103	0.386
	p-value	1.59E-01	2.22E-07
Right subcallosal area	n	187	169
	Spearman rho	0.181	0.23
	p-value	1.31E-02	2.58E-03
Left subcallosal area	n	187	169
	Spearman rho	0.116	0.225
	p-value	1.13E-01	3.22E-03
Right sup. frontal gyrus	n	187	169
	Spearman rho	0.108	0.215
	p-value	1.40E-01	5.07E-03
Left sup. frontal gyrus	n	187	169
	Spearman rho	0.113	0.179
	p-value	1.24E-01	1.97E-02
Right supplementary motor cortex	n	187	169
	Spearman rho	0.076	0.18
	p-value	2.99E-01	1.89E-02
Left supplementary motor cortex	n	187	169
	Spearman rho	0.083	0.167
	p-value	2.61E-01	2.99E-02
Right supramarginal gyrus	n	187	169
	Spearman rho	0.117	0.313
	p-value	1.11E-01	3.33E-05
Left supramarginal gyrus	n	187	169
	Spearman rho	0.064	0.336
	p-value	3.81E-01	8.18E-06
Right sup. occipital gyrus	n	187	169
	Spearman rho	-0.025	0.25
	p-value	7.32E-01	1.06E-03
Left sup. occipital gyrus	n	187	169
	Spearman rho	-0.01	0.267
	p-value	8.90E-01	4.39E-04
Right sup. parietal lobule	n	187	169
	Spearman rho	0.072	0.262
	p-value	3.27E-01	5.65E-04
Left sup. parietal lobule	n	187	169
	Spearman rho	0.066	0.26
	p-value	3.71E-01	6.45E-04
Right sup. temporal gyrus	n	187	169
	Spearman rho	0.156	0.373
	p-value	3.31E-02	5.78E-07
Left sup. temporal gyrus	n	187	169
	Spearman rho	0.12	0.381
	p-value	1.01E-01	3.11E-07
Right temporal pole	n	187	169
	Spearman rho	0.142	0.292
	p-value	5.18E-02	1.18E-04
Left temporal pole	n	187	169
	Spearman rho	0.058	0.283
	p-value	4.28E-01	1.92E-04
Right triangular inf. frontal gyrus	n	187	169
	Spearman rho	0.164	0.283
	p-value	2.46E-02	1.91E-04
Left triangular inf. frontal gyrus	n	187	169
	Spearman rho	0.116	0.262
	p-value	1.13E-01	5.67E-04
Right transverse temporal gyrus	n	187	169
	Spearman rho	0.151	0.348
	p-value	3.85E-02	3.54E-06
Left transverse temporal gyrus	n	187	169
	Spearman rho	0.113	0.373
	p-value	1.25E-01	5.85E-07
